# Supplementary material for: Pathogen Resistance Depending on Jacalin-Dirigent Chimeric Proteins Is Common among Poaceae but Absent in the Dicot Arabidopsis as Evidenced by Analysis of Homologous Single-Domain Proteins
Source: Plants (Basel). 2022 Dec 23;12(1):67. doi: 10.3390/plants12010067 (PMC9824508; doi:10.3390/plants12010067)
Supplement: Supplementary file 1 [file plants-12-00067-s001.zip]

Archive with 1 entries (1 files):
- plants-2079538-supplementary.pdf
